# Supplementary material for: Effect of Culture Conditions on Fatty Acid Profiles of Bacteria and Lipopolysaccharides of the Genus Pseudomonas—GC-MS Analysis on Ionic Liquid-Based Column
Source: Molecules. 2022 Oct 15;27(20):6930. doi: 10.3390/molecules27206930 (PMC9610168; doi:10.3390/molecules27206930)
Supplement: Supplementary file 1 [file molecules-27-06930-s001.zip]

Archive with 1 entries (1 files):
- molecules-1937093-supplementary.pdf
